# Supplementary material for: Genome-Wide Identification and Expression Profiling of Candidate Sex Pheromone Biosynthesis Genes in the Fall Armyworm (Spodoptera frugiperda)
Source: Insects. 2022 Nov 23;13(12):1078. doi: 10.3390/insects13121078 (PMC9783692; doi:10.3390/insects13121078)
Supplement: Supplementary file 1 [file insects-13-01078-s001.zip]

Archive with 6 entries (6 files):
- Table S1-Query gene sequences.pdf
- Table S2-Primers used for RT-PCR and qPCR.pdf
- Table S3-Sequences for phylogenetic tree.pdf
- Table S4-Primer amplicon characteristics of 4 genes for qRT-PCR.pdf
- Table S5-Summary of the transcriptome sequencing data of of Spodoptera frugiperda.pdf
- Table S6-Fragments per kilobase million (FPKM) for the different samples.xls
