# Supplementary material for: Genome-Wide Identification and Expression Profiling of Candidate Sex Pheromone Biosynthesis Genes in the Fall Armyworm (Spodoptera frugiperda)
Source: Insects. 2022 Nov 23;13(12):1078. doi: 10.3390/insects13121078 (PMC9783692; doi:10.3390/insects13121078)
Supplement: Supplementary file 1 [file insects-13-01078-s001.zip › Table S6-Fragments per kilobase million (FPKM) for the different samples.xls]

## Sheet: Sheet1
Table S6: Fragments per kilobase million (FPKM) for the different samples
Gene name	PG1	PG2	PG3	AB1	AB2	AB3
SfurACC1	5.09102	38.1062	46.0861	14.5259	9.37618	15.2077
SfurFAS1	0.0354972	0	0.259707	0.960081	0.716177	0.924706
SfurFAS2	0	0	0	0.0477626	0.0798835	0.0334995
SfurFAS3	0	0.0120104	0	0.0383507	0	0.0252171
SfurFAS4	571.799	429.546	448.953	125.018	80.2276	86.1112
SfurFAS5	0.0123604	0.0235934	0.248687	1.11122	1.70627	1.60994
SfurFAS6	0	0	0.473778	1.1136	1.41457	1.85376
SfurFAS7	0.101856	0.216025	0.683106	14.4167	6.98623	14.945
SfurFAS8	0.0122869	0	0.0224736	0.468057	0.539283	0.681187
SfurFAS9	0	0	0.0588768	0.706306	0.45575	0.825641
SfurFAS10	0.0240521	0.126254	1.18781	18.2698	11.076	18.5076
SfurFAS11	0	0	0	0.348311	0.10788	0.10179
SfurFATP1	8.49652	7.41	6.45743	4.50899	5.37186	5.24473
SfurFATP2	3.93594	11.9386	12.9708	3.56742	3.97129	3.92841
SfurFATP3	6.36555	10.0537	8.60346	3.6266	3.90809	3.55577
SfurFATP4	46.738	53.0908	47.18	59.9419	47.9215	46.3182
SfurACD1	13.9793	10.0934	12.0619	23.6627	14.0698	17.66
SfurACD2	1.6555	2.77698	2.27102	5.33181	3.14297	4.10484
SfurACD3	151.78	108.843	97.6706	90.4611	81.9876	80.4229
SfurACD4	205.204	161.923	140.087	128.715	91.1189	103.828
SfurACD5	245.765	176.377	194.965	116.004	83.1382	93.3577
SfurECH1	7.41004	6.38772	4.51782	6.13118	8.12235	4.89633
SfurECH2	5.77406	5.64851	7.19477	28.9792	23.1457	24.5388
SfurECH3	34.5166	44.1221	38.8035	35.3012	36.5232	35.9567
SfurHCD1	148.378	85.4437	69.1295	143.283	95.8164	103.612
SfurHCD2	31.5826	15.2428	14.6061	26.0901	31.8306	28.9765
SfurHCD3	0.12887	0.491974	0	0.687284	0.547376	0.172158
SfurKCT1	106.202	60.5598	59.4003	86.9455	68.1371	73.725
SfurKCT2	85.7814	36.0664	31.8547	108.266	85.4694	83.8298
SfurKCT3	0.518487	0.927829	0.237087	0.0987559	0.137642	0.086581
SfurKCT4	0	0	0	0	0	0
SfurKCT5	0	0	0	0	0	0
SfurKCT6	103.107	53.5454	47.3922	103.394	53.3222	67.3687
SfurDES1	0	0	0	0	0.034913	0
SfurDES2	24.0056	38.4835	38.5938	1.54274	2.43067	2.19544
SfurDES3	8.85204	10.8349	8.64433	8.83982	14.3032	24.1854
SfurDES4	19.1867	10.7345	10.6491	15.2732	11.5686	14.5835
SfurDES5	5086.59	4316.36	4120.79	348.618	359.269	341.813
SfurDES6	0	0	0	0	0.0611148	0
SfurDES7	4.55428	3.70529	2.66289	3.58357	1.00421	2.69295
SfurDES8	4.07965	13.4953	11.4103	7.96663	7.96316	10.5296
SfurDES9	1352.28	902.086	1096.64	941.134	833.244	1161.4
SfurDES10	11.9754	11.5896	16.6838	4.43401	6.17994	8.52232
SfurDES11	231.174	176.923	209.708	61.1706	74.7809	83.7677
SfurDES12	1.15575	0.275761	2.90667	65.5452	53.1301	64.9432
SfurDES13	5.86644	11.6828	11.744	0.35193	0.719408	0.401106
SfurDES14	0	0	0	0	0	0
SfurDES15	3.60169	2.70487	0.863965	2.06928	1.21215	1.06484
SfurDES16	0.0712504	0	0	0	0	0
SfurDES17	0	0	0	0	0	0
SfurFAR1	6.21403	16.5264	19.1413	0.316943	0.49696	0.521005
SfurFAR2	6.20776	8.83215	15.0866	0.262753	0.651048	0.307147
SfurFAR3	208.088	280.425	245.314	0	0	0
SfurFAR4	4.84925	5.23178	6.94142	6.18433	6.2687	6.16126
SfurFAR5	2.81394	1.45023	0.720563	4.5879	3.46614	5.18763
SfurFAR6	35.2978	24.9913	22.4365	0.228873	0.106331	0.267543
SfurFAR7	53.1324	67.7292	88.6094	13.7261	19.4551	15.4197
SfurFAR8	5.80174	7.79722	7.47154	0.300695	0.279397	0.553611
SfurFAR9	0.3545	0.676668	0.594371	0.0450143	0	0
SfurFAR10	70.6962	105.536	115.513	36.4669	34.071	45.9671
SfurFAR11	9.68046	9.95335	2.55553	0	0.211947	0
SfurFAR12	57.2154	173.502	197.837	27.5743	29.8339	23.7839
SfurFAR13	0	0.279879	0.834364	4.46844	4.29035	7.02985
SfurFAR14	99.5965	180.309	174.287	0.797435	0.806817	1.37495
SfurFAR15	0.0450458	0	0	1.33846	4.46441	1.17345
SfurFAR16	0.229472	0.328511	0.157395	0.0655612	0	0.0766382
SfurFAR17	0	0	0	0	0	0
SfurFAR18	0.0460489	0	0	0.105251	0.0325988	0.430618
SfurFAR19	0.359171	0.244851	0.187699	2.89281	13.5123	4.24981
SfurFAR20	0	0	0.154309	3.25663	2.94634	4.7711
SfurFAR21	0	0.0935156	0.0896096	2.57549	1.80347	3.30515
SfurFAR22	0	0	0	0.114372	0	0
SfurFAR23	0	0	0	0	0	0
SfurFAR24	0	0.242196	0.649823	8.73899	7.50923	16.0691
SfurFAR25	0	0	0	0	0	0.0331073
SfurFAR26	0	0	0	0	0.0351863	0
SfurFAR27	0	0	0.0817293	2.00857	1.8663	2.68619
SfurFAR28	0.204227	1.01355	2.4654	1.36925	0.289151	0.627504
SfurFAR29	3.28854	1.19761	2.45347	0.164833	0.275686	0.433537
SfurACT1	10.9916	22.0414	23.5491	15.4782	24.3924	29.7798
SfurACT2	68.8682	59.2437	64.6858	134.533	146.685	139.246
SfurACT3	6.81093	2.88904	3.46046	6.34223	6.89752	8.4037
SfurACT4	20.1189	13.275	10.9033	9.65104	8.79165	8.7101
SfurACT5	31.8729	21.4634	18.6138	33.9719	33.7877	31.7506
SfurACT6	109.342	77.1098	75.0174	47.3577	48.7623	50.6417
SfurACT7	62.2211	38.0565	42.3059	78.9787	83.4105	83.7029
SfurACT8	47.8228	24.6038	24.2595	50.8573	50.2528	54.8194
SfurACT9	113.991	57.8299	54.2369	140.687	115.762	122.331
SfurACT10	3.99379	3.41928	5.04897	0.715947	0.997858	0.392302
SfurACT11	104.821	68.7562	69.3892	98.5291	102.864	105.717
SfurACT12	2.48022	12.8438	10.4171	5.80885	2.69871	4.32574
SfurACT13	7.94431	7.84806	6.24563	15.5031	10.6065	8.42509
SfurACT14	4.35539	7.60473	8.09293	12.784	17.9648	15.1682
SfurACT15	20.9377	43.1055	41.9068	7.42992	6.95358	9.04104
SfurACT16	0.225115	0	0	0.17151	0.159363	0.676647
SfurACT17	1.94804	6.12107	6.46838	6.302	5.49497	6.14565
SfurACBP1	0	0	0	0.28169	1.17783	0.987852
SfurACBP2	57.6143	37.6889	29.2835	61.9301	53.9667	67.6856
SfurACBP3	5.48689	17.3183	17.9481	3.9768	3.40418	4.28267
